# Supplementary material for: ELF5 isoform expression is tissue-specific and significantly altered in cancer
Source: Breast Cancer Res. 2016 Jan 7;18:4. doi: 10.1186/s13058-015-0666-0 (PMC4704400; doi:10.1186/s13058-015-0666-0)
Supplement: Additional file 2: — Excel spreadsheet with details of all qPCR assays (Roche UPL assays worksheet 1 and TaqMan assays worksheet 2). (XLSX 25 kb) [file 13058_2015_666_MOESM2_ESM.xlsx]

## Sheet: Roche Assays
Roche UPL qPCR Assays
Yellow = assay included in round 2
	Forward primer	Reverse primer	UPL probe number	Amplicon (bp)	Intron-spanning (Y/N)	All isoforms (Y/N)	Test standard curve slope	Test efficiency	Standard curve slope (qPCR round 1)	Efficiency (qPCR round 1)	Standard curve slope (qPCR round 2)	Efficiency (qPCR round 2)
ADAM17	cctttctgcgagagggaac	caccttgcaggagttgtcagt	78	69	Yes	Yes	-3.3499	0.988458	-3.53	0.919933
AKT1	ggctattgtgaaggagggttg	tccttgtagccaatgaaggtg	69	108	Yes	Yes	-3.3267	0.998012	-3.301	1.00881
AREG	tgatcctcacagctgttgct	tccattctcttgtcgaagtttct	73	107	Yes	Yes	-3.4377	0.953854	-3.481	0.937643	-3.259	1.02695
AURKA	gcagattttgggtggtcagt	tagtccagggtgccacaga	79	68	Yes	Yes	-3.5584	0.909964	-3.404	0.966854
BCAS3	gtcaatcactcggggagact	gccatagcttcattcataaaacc	78	93	Yes	Yes	-3.4419	0.952258	-3.851	0.81833
BCL2L1 (BCLX)	gctgagttaccggcatcc	ttctgaagggagagaaagagattc	10	124	Yes	Yes	-3.4027	0.967362	-3.49	0.934341
BMP7	accactgggtggtcaatcc	caacttggggttgatgctct	42	86	Yes	Yes	-3.8826	0.809503	-3.381	0.975925
BTN3A1	caagtttcctggccttcctt	agagggtccaagcacagaaa	16	101	Yes	Yes	-3.2097	1.04906	-3.312	1.00416
C3orf57	gtgaaggagcaaggctgaag	tcaagctgcagtaagtttgtcc	85	63	Yes	Yes	-3.3369	0.99379	-3.369	0.980724
C6orf192	tgtttgtagcaggaatgtttgtc	ggaactcggtccaatacacc	63	67	Yes	Yes	-3.2313	1.03926	-3.092	1.10579
CALCOCO1	cagagtgggggtgaggag	gacagggtacccactgtaaagc	38	92	Yes	Yes (+1 non-coding transcript)	-3.3135	1.00353	-3.199	1.05399	-3.299	1.00966
CAMK2N1	tttatagggattctcttaaggcaca	gcatttttgcaaataccatgc	27	61	No	Yes	-3.4003	0.968302	-3.529	0.920288
CARM1	aaccacaccgacttcaagga	aaaaacgacaggatcccaga	76	68	Yes	Yes	-3.2189	1.04487	-3.151	1.07663
CASP2	cgccatctatggtgtggat	ttctgtaggcttgggcagtt	78	87	Yes (short intron-spanning)	Yes	-3.9051	0.803331	-3.569	0.906297
CASP3	ttgtggaattgatgcgtgat	ggctcagaagcacacaaaca	68	75	Yes	Yes	-3.5702	0.905884	-3.347	0.989642
CASP4	ttcctggcaattgaaaatgg	tgcaagctgtactaatgaaggtg	23	85	Yes	Yes	-3.0174	1.14492	-3.206	1.05076	-3.272	1.02127
CCNB1	acatggtgcactttcctcct	aggtaatgttgtagagttggtgtcc	18	103	Yes	Yes	-3.3251	0.998678	-2.899	1.21282
CCNB2	tggaaaagttggctccaaag	tcagaaaaagcttggcagaga	7	85	Yes	Yes	-3.1855	1.06026	-3.281	1.01737
CCND1	gctgtgcatctacaccgaca	ttgagcttgttcaccaggag	17	78	Yes	Yes	-3.555	0.911146	-3.714	0.858881
CCNE2	gccattgattcattagagttcca	ctgtcccactccaaacctg	74	107	Yes	Yes	-3.2144	1.04692	-3.098	1.10276
CCNG2	gggggttgttttgatgaaagt	gatcactgggaggagagctg	55	91	Yes	Yes	-3.2285	1.04052	-3.038	1.13385
CDC25A	cgtcatgagaactacaaaccttga	tctggtctcttcaacactgacc	67	96	Yes	Yes	-3.2714	1.02153	-3.191	1.0577
CDK2	aaagccagaaacaagttgacg	gtactgggcacaccctcagt	77	83	Yes	2 of 3 transcripts	-3.7931	0.835002	-3.343	0.991281
CHEK1	caacaaacccctcaagaaagg	tggattgaatgtgcttagaaaatc	14	95	Yes	Yes	-3.4247	0.958828	-3.373	0.979119
CTGF	cctgcaggctagagaagcag	tggagattttgggagtacgg	85	111	Yes	Yes	-3.2736	1.02057	-3.422	0.959868	-3.342	0.991691
CWC27	ggacacaagtgcgaatgttaaa	tgcttcttttctgagctcttca	78	88	Yes	Yes	-3.8076	0.830765	-3.611	0.892046
DDIT3	aaggcactgagcgtatcatgt	tgaagatacacttccttcttgaaca	21	105	Yes	Yes	-3.441	0.9526	-3.392	0.971566	-3.861	0.815517
E2F1	tccaagaaccacatccagtg	ctgggtcaacccctcaag	5	75	Yes	Yes	-3.2553	1.02858	-2.983	1.16388
EHHADH	cagcttctccccagactcac	ttcatctgctaaaatacgtcttcct	18	78	Yes	Yes	-3.1301	1.08679	-3.292	1.01264
EPHA2	ccaggcaggctacgagaa	ggctctcagatgcctcaaac	88	80	Yes	Yes	-3.1544	1.075	-3.206	1.05076
GAPDH*	agccacatcgctcagacac	gcccaatacgaccaaatcc	60	66	Yes	3 of 4 transcripts	-3.2904	1.01333	-3.29862	1.00982	-3.507	0.928164
GDF15	ccggatactcacgccaga	agagatacgcaggtgcaggt	28	61	Yes	Yes	-3.7778	0.839519	-3.825	0.825736	-4.172	0.736574
GPR81	ttgtcatgtgactgtgaattgaa	tgaccctccactaaaaattacaca	87	105	No (has no introns)	Yes	-3.5658	0.907401	-3.541	0.916047
GREB1	acaatggccacaatgctctt	tgattggagaattccgtgaag	76	91	Yes	Yes	-3.2824	1.01676	-3.398	0.969204
HEY1	catacggcaggagggaaag	gcatctagtccttcaatgatgct	29	125	Yes	2 of 3 transcripts	-3.0756	1.11417	-2.898	1.21343
HTRA2	agtcagtacaacttcatcgcaga	ccgttcgagatagggacctc	22	113	Yes	Yes	-3.6591	0.876252	-3.882	0.809669
IGSF9	cctgggtgcatctgacagt	ccagttcctgcacttccaa	18	78	Yes	Yes	-3.1551	1.07466	-3.247	1.03225
INSR	gctggattattgcctcaaagg	tgagaatcttcagactcgaatgg	54	75	Yes	Yes	-3.4484	0.949798	-3.4	0.968419	-3.519	0.923852
IRAK1	tgcctggtgtacggcttc	ctgaggccaggagagaggt	86	90	Yes	Yes	-3.607	0.893384	-3.757	0.845737
IRAK4	tgatatttacagctttggtgtgg	ggttcacggtgttcatcca	11	75	Yes	Yes	-3.3976	0.969361	-3.042	1.13172
ITGB1	cgatgccatcatgcaagt	acaccagcagccgtgtaac	65	71	Yes	Yes	-3.3523	0.98748	-3.332	0.995814
JMY	gaaagactgctgaaggtttgc	gaggctagcacctcatccat	63	64	Yes	Yes	-3.4679	0.942491	-2.936	1.19078	-3.083	1.11037
KDM4A	gccgctagaagtttcagtgag	gcgtcccttggacttcttatt	53	90	Yes	Yes	-3.4963	0.932042	-3.251	1.03048
LRRFIP1	tcatgtaccaggttgataccctaa	cgtgtttttccctttcaaattc	67	114	Yes	Yes	-3.4989	0.931097	-3.386	0.973939
LYN	aagttggtgaaaaggcttgg	gccaccttggtactgttgttatag	60	77	Yes	Yes	-3.2247	1.04224	-3.014	1.14677
MATN3	ttccaggaaaccttctgtgc	tgtatccttggctacactcacagt	60	115	Yes	Yes	-3.778	0.83946	-3.419	0.961025
MCM3	cgacgttattctgatctcacca	caaggggattgttctcctca	49	85	Yes	Yes	-3.2817	1.01707	-3.254	1.02915
MCM4	tgtttgctcacaatgatctcg	cgaataggcacagctcgata	64	85	Yes	Yes	-3.7822	0.838215	-3.684	0.868289
MUM1L1	tcagagagttctcgaagatttgg	gcacttctgtggttgacctg	45	66	Yes	Yes	-2.9797	1.16573	-3.217	1.04573
PDPK1	cgaggactgctatggcaatta	ggaggctgacagggagtg	63	94	Yes	Yes	-3.3211	1.00035	-3.075	1.11448
RAD51	tgagggtacctttaggccaga	cactgccagagagaccatacc	66	65	Yes	Yes	-3.0895	1.10706	-3.351	0.988009
RB1CC1	catcttgagaatcaaatagcaaaaag	tttcttgaagttcagcaactaagc	82	85	Yes	Yes	-3.638	0.883113	-3.23	1.03985
RET	ctccgtggatgccttcaa	ccaagttcttccgagggaat	65	62	Yes	Yes	-3.5321	0.919189	-3.469	0.942082
RRAGD	ggctagcggactacggaga	ggggtcactgaagtccagaac	82	89	Yes	Yes	-3.5585	0.909929	-3.681	0.869241
SIX1	gaaccggaggcaaagagac	ggagagagttggttctgcttg	63	96	Yes	Yes	-3.4058	0.966151	-3.031	1.13759
SLC6A14	tgaaatgcccgagtttcttc	ttctctgatgaagccgacact	7	61	Yes	Yes	-3.4219	0.959906	-3.262	1.02563
SNAI1	gctgcaggactctaatccaga	atctccggaggtgggatg	11	84	Yes	Yes	-3.3866	0.973701	-3.482	0.937275	-3.912	0.801456
SNAI2	tggttgcttcaaggacacat	gcaaatgctctgttgcagtg	7	77	Yes	Yes	-3.2942	1.0117	-3.348	0.989234	-3.998	0.778792
TFAP2A	acatgctcctggctacaaaac	aggggagatcggtcctga	62	70	Yes	Yes	-3.2704	1.02196	-3.307	1.00627
TFAP2C	cgaagaggactgcgagga	ggggctgtagaggtgctg	32	94	Yes	Yes	-3.356	0.985975	-3.431	0.956412
TFE3	gaggcaccacaggactgc	ttgactactgtacacatcaagcaga	27	74	Yes	Yes	-3.3306	0.996394	-3.777	0.839757
TGFB3	aagaagcgggctttggac	cgcacacagcagttctcc	38	62	Yes	Yes	-3.0614	1.12152	-3.222	1.04346	-3.947	0.792078
TLR2	cgttctctcaggtgactgctc	cctttggatcctgcttgc	14	63	Yes	Yes	-3.7295	0.854097	-3.741	0.850581	-4.077	0.759051
TLR5	gacacaatctcggctgactg	tcaggaacatgaacatcaatctg	16	105	Yes	Yes	-3.054	1.12539	-3.324	0.999136
TLR6	ctgcccaagattcaggagtg	ccattgccttacaacaaagttct	52	63	No	Yes	-3.4706	0.941488	-3.252	1.03003
TMEM44	cttcggcctgtggatctg	tgggtttctgtgcacatctc	18	83	Yes	Yes	-3.4495	0.949383	-3.566	0.907332	-4.598	0.650007
TOLLIP	aacctcgtcatgtcctacgc	gctggtacactgttggcatc	9	85	Yes	Yes	-3.143	1.0805	-2.929	1.19489
TRAF6	ttttggttgccatgaaaaga	ctcatgtgtgactgggtgttc	6	75	Yes	Yes	-3.1545	1.07495	-3.053	1.12592
UBR4	caggaaccctctctgacacc	aaccatctgtcgctgctgta	19	75	Yes	Yes	-3.1329	1.08542	-3.198	1.05445
ULBP3	aggaagaagaggctggaacc	ctatggctttgggttgagcta	57	70	Yes	Yes	-3.2897	1.01363	-3.4	0.968419
WEE1	tctgcgtgggcagaagat	tctgtagttttcacttatagcatcagc	31	90	Yes	Yes	-3.5242	0.921995	-3.47	0.94171
WIPI2	tcaaactcgagactgtgaaagaa	agcactttcccgaagtaccc	77	73	Yes	Yes	-3.3368	0.993831	-3.315	1.0029
ZEB1	tttttcctgaggcacctgaa	aaaatgcatctggtgttccat	34	87	Yes	Yes	-3.0125	1.14758	-2.733	1.32219
ZEB2	acaagccagggacagatca	gccacactctgtgcatttga	68	77	Yes	Yes	-3.352	0.987602	-3.531	0.919579
ZMIZ1	caatgctgcaaggggtgt	ctccagctccatcctgctt	55	80	Yes	Yes	-3.3102	1.00492	-3.095	1.10427
* Slope/efficiency for qPCR rounds 1 and 2 is average of all plates in round

## Sheet: Taqman Assays
Taqman qPCR Assays
Yellow = assay included in round 2
	Assay number	Standard curve slope (qPCR round 1)	Efficiency (qPCR round 1)	Standard curve slope (qPCR round 2)	Efficiency (qPCR round 2)
AURKB	Hs00945858_g1	-3.505	0.928887
BBC3 (PUMA)	Hs00248075_m1	-3.638	0.883113	-3.698	0.863874
BCL2	Hs00608023_m1	-3.58	0.902522
BCL2L11 (BIM)	Hs00708019_s1	-3.783	0.837979
C5orf41	Hs01078210_m1	-3.621	0.888717
CASP8	Hs01018151_m1	-3.525	0.92171
CASP9	Hs00609647_m1	-3.551	0.912541	-3.829	0.824588
CCDC88C	Hs00325884_m1	-3.485	0.936172
CCNA2	Hs00153138_m1	-3.581	0.90218
CDC2 (CDK1)	Hs00938777_m1	-3.404	0.966854
CDH1	Hs01023894_m1	-3.537	0.917456
CDK6	Hs01026371_m1	-3.488	0.935073
CDKN1A (p21)	Hs00355782_m1	-3.555	0.911146
CDKN2C (p18)	Hs00176227_m1	-3.518	0.92421
CDKN3	Hs00937839_m1	-3.555	0.911146
DEDD2	Hs00958058_m1	-3.869	0.813279	-3.866	0.814117
DKK1	Hs00183740_m1	-3.459	0.945812
DUSP6	Hs04329643_s1	-3.676	0.870832
ELF5	Hs01063022_m1	-3.508	0.927803	-3.599	0.896073
ESR1	Hs00174860_m1	-3.538	0.917104
ETS1	Hs00428293_m1	-3.397	0.969597
FOXA1	Hs00270129_m1	-3.536	0.917809	-3.476	0.939488
GAPDH*	4326317E	-3.426	0.958329	-3.425	0.958713
GATA3	H200231122_m1	-3.607	0.893384	-3.501	0.930335
HIP1	Hs00193477_m1	-3.379	0.976722
ID2	Hs04187239_m1	-3.443	0.951841	-3.597	0.896747
ID4	Hs02912975_g1	-3.527	0.920999
LUM	Hs00929860_m1	-3.955	0.789965
MCL1	Hs01050896_m1	-3.649	0.879523
MYC	Hs00906030_m1	-3.575	0.904234	-3.603	0.894726
NFKBIA	Hs00153283_m1	-3.483	0.936907
NUPR1	Hs01044304_g1	-3.395	0.970384	-3.46	0.945438
PLK1	Hs00153444_m1	-3.684	0.868289
PMAIP1 (NOXA)	Hs00560402_m1	-3.42	0.960639	-3.56	0.909409
RUNX2	Hs00231692_m1	-3.584	0.901156
SOCS1	Hs00864158_g1	-2.957	1.17862	-3.193	1.05677
SOCS2	Hs00919620_m1	-3.462	0.94469	-3.811	0.829778
SOCS3	Hs01000485_g1	-3.835	0.822872
STAT1	Hs01013996_m1	-3.563	0.908369
TLR3	Hs01551078_m1	-3.607	0.893384	-3.908	0.802542
TP53	Hs01034249_m1	-3.552	0.912192
ULBP1	Hs00360941_m1	-3.668	0.87339	-3.825	0.825736
VIM	Hs00185584_m1	-3.536	0.917809
XRCC5	Hs00897854_m1	-3.509	0.927443
* Slope/efficiency for qPCR rounds 1 and 2 is average of all plates in round
